# Supplementary material for: Insight into the Impact of Oxidative Stress on the Barrier Properties of Lipid Bilayer Models
Source: Int J Mol Sci. 2022 May 25;23(11):5932. doi: 10.3390/ijms23115932 (PMC9180489; doi:10.3390/ijms23115932)
Supplement: Supplementary file 1 [file ijms-23-05932-s001.zip]

Archive with 1 entries (1 files):
- ijms-1735473-supplementary.pdf
